# Supplementary material for: Bioinformatics-Driven Identification of Ferroptosis-Related Gene Signatures Distinguishing Active and Latent Tuberculosis
Source: Genes (Basel). 2025 Jun 18;16(6):716. doi: 10.3390/genes16060716 (PMC12192361; doi:10.3390/genes16060716)
Supplement: Supplementary file 1 [file genes-16-00716-s001.zip]

Archive with 1 entries (1 files):
- genes-3666033-supplementary.pptx
